# Supplementary material for: Comparative Safety of Empirical Antibiotic Classes in Newly Hospitalized COVID-19 Patients
Source: Pharmaceuticals (Basel). 2025 Oct 21;18(10):1588. doi: 10.3390/ph18101588 (PMC12566716; doi:10.3390/ph18101588)
Supplement: Supplementary file 1 [file pharmaceuticals-18-01588-s001.zip]

Archive with 1 entries (1 files):
- pharmaceuticals-3837189-supplementary.pdf
